# Supplementary material for: Hsp22 Deficiency Induces Age-Dependent Cardiac Dilation and Dysfunction by Impairing Autophagy, Metabolism, and Oxidative Response
Source: Antioxidants (Basel). 2021 Sep 29;10(10):1550. doi: 10.3390/antiox10101550 (PMC8533440; doi:10.3390/antiox10101550)
Supplement: Supplementary file 1 [file antioxidants-10-01550-s001.zip]

Archive with 1 entries (1 files):
- antioxidants-1347972-supplementary.pdf
